# Supplementary material for: Putative source and niche shift pattern of a new alien ant species (Odontomachus troglodytes) in Taiwan
Source: PeerJ. 2023 Feb 6;11:e14718. doi: 10.7717/peerj.14718 (PMC9910184; doi:10.7717/peerj.14718)
Supplement: Data S1 — The occurrence data was thinned via a 2-km distance. [file peerj-11-14718-s010.csv]

Species	Longitude	Latitude	Source	Status
Odontomachus.troglodytes	34.30733333	-18.98527778	GABI	native
Odontomachus.troglodytes	34.856	0.247	GABI	native
Odontomachus.troglodytes	34.39071944	-19.02503611	GABI	native
Odontomachus.troglodytes	34.610604	-18.954269	GABI	native
Odontomachus.troglodytes	27	2.5	GABI	native
Odontomachus.troglodytes	27.566667	1.333333	GABI	native
Odontomachus.troglodytes	34.84833	0.35083	GABI	native
Odontomachus.troglodytes	34.89167	0.40139	GABI	native
Odontomachus.troglodytes	34.77167	0.26889	GABI	native
Odontomachus.troglodytes	34.82583	0.23111	GABI	native
Odontomachus.troglodytes	34.86306	0.46667	GABI	native
Odontomachus.troglodytes	34.81722	0.38611	GABI	native
Odontomachus.troglodytes	34.87639	0.44194	GABI	native
Odontomachus.troglodytes	28.5	-27.45000076	GABI	native
Odontomachus.troglodytes	4.566666667	7.483333333	GABI	native
Odontomachus.troglodytes	-1.132777778	6.417222222	GABI	native
Odontomachus.troglodytes	-1.156944444	6.283333333	GABI	native
Odontomachus.troglodytes	-6.033333333	5.5	GABI	native
Odontomachus.troglodytes	-7.666666667	5.666666667	GABI	native
Odontomachus.troglodytes	-5.516666667	6.5	GABI	native
Odontomachus.troglodytes	30.96666667	25.45	GABI	native
Odontomachus.troglodytes	-14.09305556	11.13583333	GABI	native
Odontomachus.troglodytes	-16.720359	13.447675	GABI	native
Odontomachus.troglodytes	-16.62802	13.38675	GABI	native
Odontomachus.troglodytes	28.71667	-20.16667	GABI	native
Odontomachus.troglodytes	16.9	-21.98333	GABI	native
Odontomachus.troglodytes	31.61667	-18.16667	GABI	native
Odontomachus.troglodytes	13.25	-17	GABI	native
Odontomachus.troglodytes	16.26667	-17.65	GABI	native
Odontomachus.troglodytes	16.48333	-21.66667	GABI	native
Odontomachus.troglodytes	16.53333	-21.56667	GABI	native
Odontomachus.troglodytes	17.23333	-20.5	GABI	native
Odontomachus.troglodytes	20.68333	-19.08333	GABI	native
Odontomachus.troglodytes	31.85	-24.78333	GABI	native
Odontomachus.troglodytes	31.91667	-25.21667	GABI	native
Odontomachus.troglodytes	31.91667	-25.16667	GABI	native
Odontomachus.troglodytes	27.25	-15.91667	GABI	native
Odontomachus.troglodytes	25.83333	-17.93333	GABI	native
Odontomachus.troglodytes	28.16667	-17.71667	GABI	native
Odontomachus.troglodytes	31.03333	-17.83333	GABI	native
Odontomachus.troglodytes	31.25	-17.28333	GABI	native
Odontomachus.troglodytes	31.41667	-17.96667	GABI	native
Odontomachus.troglodytes	-5.033333	6.216667	GABI	native
Odontomachus.troglodytes	11.55	-0.166666667	GABI	native
Odontomachus.troglodytes	13.11666667	3.383333333	GABI	native
Odontomachus.troglodytes	43.51	15.184722	GABI	native
Odontomachus.troglodytes	25.16666667	0.5	GABI	native
Odontomachus.troglodytes	10.465833	-3.125556	GABI	native
Odontomachus.troglodytes	28.377	-23.9588	GABI	native
Odontomachus.troglodytes	30.814	-24.405	GABI	native
Odontomachus.troglodytes	31.76449342	-25.37191146	GABI	native
Odontomachus.troglodytes	34.817	-0.317	GABI	native
Odontomachus.troglodytes	30.96666667	-25.45	GABI	native
Odontomachus.troglodytes	25.25	-27.1	GABI	native
Odontomachus.troglodytes	31.75	-28.95	Bates' work	native
Odontomachus.troglodytes	31.00139	-26.04278	Bates' work	native
Odontomachus.troglodytes	30.13665	-25.17778	Bates' work	native
Odontomachus.troglodytes	30.15223	-25.04141	Bates' work	native
Odontomachus.troglodytes	30.10277	-24.9725	Bates' work	native
Odontomachus.troglodytes	30.40195	-24.9662	Bates' work	native
Odontomachus.troglodytes	30.0802	-24.96014	Bates' work	native
Odontomachus.troglodytes	30.13757	-24.93116	Bates' work	native
Odontomachus.troglodytes	30.09717	-24.90867	Bates' work	native
Odontomachus.troglodytes	30.32445	-24.78343	Bates' work	native
Odontomachus.troglodytes	30.35716	-24.6952	Bates' work	native
Odontomachus.troglodytes	30.73333	-24.45	Bates' work	native
Odontomachus.troglodytes	28.22254	-23.25391	Bates' work	native
Odontomachus.troglodytes	47.94	-21.4	Bates' work	exotic
Odontomachus.troglodytes	48.3469	-21.27558	Bates' work	exotic
Odontomachus.troglodytes	48.80883	-19.89933	Bates' work	exotic
Odontomachus.troglodytes	48.9795	-19.33283	Bates' work	exotic
Odontomachus.troglodytes	34.491	-19.07106	Bates' work	native
Odontomachus.troglodytes	34.22744	-19.05872	Bates' work	native
Odontomachus.troglodytes	34.41581	-19.00781	Bates' work	native
Odontomachus.troglodytes	34.293	-19.00239	Bates' work	native
Odontomachus.troglodytes	48.95	-18.99972	Bates' work	exotic
Odontomachus.troglodytes	34.20083333	-18.99944444	Bates' work	native
Odontomachus.troglodytes	34.36528	-18.99656	Bates' work	native
Odontomachus.troglodytes	34.32792	-18.99131	Bates' work	native
Odontomachus.troglodytes	48.61139	-18.98167	Bates' work	exotic
Odontomachus.troglodytes	34.35263889	-18.98013889	Bates' work	native
Odontomachus.troglodytes	34.36031	-18.92967	Bates' work	native
Odontomachus.troglodytes	49.13333	-18.9	Bates' work	exotic
Odontomachus.troglodytes	49.07017	-18.82183	Bates' work	exotic
Odontomachus.troglodytes	48.96205	-18.81445	Bates' work	exotic
Odontomachus.troglodytes	49.08667	-18.79194	Bates' work	exotic
Odontomachus.troglodytes	34.82606	-18.69386	Bates' work	native
Odontomachus.troglodytes	34.81439	-18.64333	Bates' work	native
Odontomachus.troglodytes	49.38333	-18.16667	Bates' work	exotic
Odontomachus.troglodytes	49.41267	-18.15467	Bates' work	exotic
Odontomachus.troglodytes	49.19967	-17.924	Bates' work	exotic
Odontomachus.troglodytes	49.45617	-17.89117	Bates' work	exotic
Odontomachus.troglodytes	49.47767	-17.76733	Bates' work	exotic
Odontomachus.troglodytes	49.5	-17.66667	Bates' work	exotic
Odontomachus.troglodytes	49.46667	-17.65	Bates' work	exotic
Odontomachus.troglodytes	49.46785	-17.59452	Bates' work	exotic
Odontomachus.troglodytes	49.45167	-17.48933	Bates' work	exotic
Odontomachus.troglodytes	49.415	-17.38117	Bates' work	exotic
Odontomachus.troglodytes	49.43	-17.2825	Bates' work	exotic
Odontomachus.troglodytes	49.4055	-17.21467	Bates' work	exotic
Odontomachus.troglodytes	49.268	-17.175	Bates' work	exotic
Odontomachus.troglodytes	49.47783	-17.09283	Bates' work	exotic
Odontomachus.troglodytes	49.88733	-16.9225	Bates' work	exotic
Odontomachus.troglodytes	49.58867	-16.91117	Bates' work	exotic
Odontomachus.troglodytes	49.96417	-16.82433	Bates' work	exotic
Odontomachus.troglodytes	49.70117	-16.67233	Bates' work	exotic
Odontomachus.troglodytes	49.847	-16.48567	Bates' work	exotic
Odontomachus.troglodytes	36.4081	-16.34888	Bates' work	native
Odontomachus.troglodytes	36.40567	-16.28378	Bates' work	native
Odontomachus.troglodytes	49.97395	-15.67133	Bates' work	exotic
Odontomachus.troglodytes	40.14199	-12.86102	Bates' work	native
Odontomachus.troglodytes	40.1679	-12.84893	Bates' work	native
Odontomachus.troglodytes	39.69101	-12.81399	Bates' work	native
Odontomachus.troglodytes	30.33283	-12.56217	Bates' work	native
Odontomachus.troglodytes	40.36335	-11.76311	Bates' work	native
Odontomachus.troglodytes	40.45708	-10.59122	Bates' work	native
Odontomachus.troglodytes	39.82842	-7.89576	Bates' work	native
Odontomachus.troglodytes	39.41111	-6.26755	Bates' work	native
Odontomachus.troglodytes	40.01667	-3.31667	Bates' work	native
Odontomachus.troglodytes	10.54533	-2.42267	Bates' work	native
Odontomachus.troglodytes	10.53333	-2.31667	Bates' work	native
Odontomachus.troglodytes	10.50638889	-2.283333333	Bates' work	native
Odontomachus.troglodytes	10.40194444	-2.234166667	Bates' work	native
Odontomachus.troglodytes	6.65194	0.26194	Bates' work	native
Odontomachus.troglodytes	6.59139	0.28	Bates' work	native
Odontomachus.troglodytes	9.31183	0.32417	Bates' work	native
Odontomachus.troglodytes	34.87306	0.36028	Bates' work	native
Odontomachus.troglodytes	6.645	0.36556	Bates' work	native
Odontomachus.troglodytes	9.44	0.41833	Bates' work	native
Odontomachus.troglodytes	25.2	0.516667	Bates' work	native
Odontomachus.troglodytes	9.335	0.57667	Bates' work	native
Odontomachus.troglodytes	30.16449	0.8309877	Bates' work	native
Odontomachus.troglodytes	28.58333	1.38333	Bates' work	native
Odontomachus.troglodytes	7.35306	1.6	Bates' work	native
Odontomachus.troglodytes	7.40694	1.63278	Bates' work	native
Odontomachus.troglodytes	7.39444	1.66083	Bates' work	native
Odontomachus.troglodytes	12.40667	2.08	Bates' work	native
Odontomachus.troglodytes	16.14397	2.36	Bates' work	native
Odontomachus.troglodytes	16.1725	2.37067	Bates' work	native
Odontomachus.troglodytes	9.84433	2.56783	Bates' work	native
Odontomachus.troglodytes	16.19333	3.005	Bates' work	native
Odontomachus.troglodytes	16.41	3.03333	Bates' work	native
Odontomachus.troglodytes	9.2625	3.98183	Bates' work	native
Odontomachus.troglodytes	11.47777778	4.105277778	Bates' work	native
Odontomachus.troglodytes	11.07833333	4.49	Bates' work	native
Odontomachus.troglodytes	-4.047	5.365444	Bates' work	native
Odontomachus.troglodytes	-0.366666675	6.216666698	Bates' work	native
Odontomachus.troglodytes	2.502264	6.701929	Bates' work	native
Odontomachus.troglodytes	-14.56666667	10.61666667	Bates' work	native
Odontomachus.troglodytes	-14.43333333	10.73333333	Bates' work	native
Odontomachus.troglodytes	-13.363079	13.352792	Bates' work	native
Odontomachus.troglodytes	120.47183	23.49101	Collection sites	exotic
Odontomachus.troglodytes	120.3778484	22.6198823	Collection sites	exotic
Odontomachus.troglodytes	120.390458	22.55331	Collection sites	exotic
Odontomachus.troglodytes	120.373335	22.561926	Collection sites	exotic
Odontomachus.troglodytes	120.366407	22.602797	Collection sites	exotic
