# Supplementary material for: Putative source and niche shift pattern of a new alien ant species (Odontomachus troglodytes) in Taiwan
Source: PeerJ. 2023 Feb 6;11:e14718. doi: 10.7717/peerj.14718 (PMC9910184; doi:10.7717/peerj.14718)
Supplement: Data S2 — The sequences were uploaded on GenBank. [file peerj-11-14718-s011.fas]

>OMC1
TTAGGATCTTCAATAAGAATATTAATTCGTTTAGAATTAGGAACATGTAATTCAGTAATTTTAAATGATCAAATTTATAATTCTTTAGTTACTAGACACGCATTTATTATAATTTTCTTTATAGTTATACCATTTATAATTGGAGGATTTGGAAATTATTTAATTCCTTTAATATTAGGAGCTCCAGATATAGCATACCCACGTATAAATAACATAAGATTTTGACTTTTACCCCCTTCATTAATCTTATTATTATCAAGAAGATTAATTTATAGAGGAGTAGGAACAGGATGAACAGTGTATCCCCCTTTATCTAATAATTTATATCATAATGGTTACTCAACAGATTTAGCAATTTTTTCATTACATATTGCTGGTATATCTTCAATTATAGGAGCAATTAATTTTATTTCAACAATTTTAAATATACATAATAAAAACTTATCTTTAGATAAAATTCCATTATTAGTTTGATCAATTTTAATTACAGCAATTCTACTTTTATTGTCCTTGCCAGTTTTAGCTGGAGCTATTACAATATTATTAACTGATCGAAATTTAAATACTTCTTTTTTTGACCCGTCAGGAGGA
>OMC2
TTAGGATCTTCAATAAGAATATTAATTCGTTTAGAATTAGGAACATGTAATTCAGTAATTTTAAATGATCAAATTTATAATTCTTTAGTTACTAGACACGCATTTATTATAATTTTCTTTATAGTTATACCATTTATAATTGGAGGATTTGGAAATTATTTAATTCCTTTAATATTAGGAGCTCCAGATATAGCATACCCACGTATAAATAACATAAGATTTTGACTTTTACCCCCTTCATTAATCTTATTATTATCAAGAAGATTAATTTATAGAGGAGTAGGAACAGGATGAACAGTGTATCCCCCTTTATCTAATAATTTATATCATAATGGTTACTCAACAGATTTAGCAATTTTTTCATTACATATTGCTGGTATATCTTCAATTATAGGAGCAATTAATTTTATTTCAACAATTTTAAATATACATAATAAAAACTTATCTTTAGATAAAATTCCATTATTAGTTTGATCAATTTTAATTACAGCAATTCTACTTTTATTGTCCTTGCCAGTTTTAGCTGGAGCTATTACAATATTATTAACTGATCGAAATTTAAATACTTCTTTTTTTGACCCGTCAGGAGGA
>OMN1
TTAGGATCTTCAATAAGAATATTAATTCGTTTAGAATTAGGAACATGTAATTCAGTAATTTTAAATGATCAAATTTATAATTCTTTAGTTACTAGACACGCATTTATTATAATTTTCTTTATAGTTATACCATTTATAATTGGAGGATTTGGAAATTATTTAATTCCTTTAATATTAGGAGCTCCAGATATAGCATACCCACGTATAAATAACATAAGATTTTGACTTTTACCCCCTTCATTAATCTTATTATTATCAAGAAGATTAATTTATAGAGGAGTAGGAACAGGATGAACAGTGTATCCCCCTTTATCTAATAATTTATATCATAATGGTTACTCAACAGATTTAGCAATTTTTTCATTACATATTGCTGGTATATCTTCAATTATAGGAGCAATTAATTTTATTTCAACAATTTTAAATATACATAATAAAAACTTATCTTTAGATAAAATTCCATTATTAGTTTGATCAATTTTAATTACAGCAATTCTACTTTTATTGTCCTTGCCAGTTTTAGCTGGAGCTATTACAATATTATTAACTGATCGAAATTTAAATACTTCTTTTTTTGACCCGTCAGGAGGA
>OMN2
TTAGGATCTTCAATAAGAATATTAATTCGTTTAGAATTAGGAACATGTAATTCAGTAATTTTAAATGATCAAATTTATAATTCTTTAGTTACTAGACACGCATTTATTATAATTTTCTTTATAGTTATACCATTTATAATTGGAGGATTTGGAAATTATTTAATTCCTTTAATATTAGGAGCTCCAGATATAGCATACCCACGTATAAATAACATAAGATTTTGACTTTTACCCCCTTCATTAATCTTATTATTATCAAGAAGATTAATTTATAGAGGAGTAGGAACAGGATGAACAGTGTATCCCCCTTTATCTAATAATTTATATCATAATGGTTACTCAACAGATTTAGCAATTTTTTCATTACATATTGCTGGTATATCTTCAATTATAGGAGCAATTAATTTTATTTCAACAATTTTAAATATACATAATAAAAACTTATCTTTAGATAAAATTCCATTATTAGTTTGATCAATTTTAATTACAGCAATTCTACTTTTATTGTCCTTGCCAGTTTTAGCTGGAGCTATTACAATATTATTAACTGATCGAAATTTAAATACTTCTTTTTTTGACCCGTCAGGAGGA
>OMS1
TTGGGATCTTCAATAAGAATATTAATTCGTTTAGAGTTAGGAACATGTAATTCAGTAATTTTAAATGATCAAATTTATAATTCTTTAGTTACTAGGCATGCATTTATTATAATTTTCTTTATAGTTATACCATTTATAATTGGAGGATTTGGAAATTATTTAATTCCTTTAATATTAGGAGCTCCAGATATGGCATATCCACGTATAAATAACATAAGATTCTGACTTTTACCCCCTTCATTAATTTTATTATTATCAAGAAGATTAATTTATAGAGGAGTAGGGACAGGATGAACAGTGTATCCTCCTTTATCTAATAATTTATATCATAATGGTTATTCAACAGATTTAGCAATTTTTTCATTACATATTGCTGGTATATCTTCAATTATAGGAGCAATTAATTTTATTTCAACAATTTTAAATATACATAATAAAAACTTATCTTTAGATAAAATTCCATTATTAGTTTGATCAATTTTAATTACAGCAATTTTACTTTTATTGTCCTTACCAGTTTTAGCTGGAGCTATTACAATATTATTAACTGATCGAAATTTAAATACTTCTTTTTTTGATCCATCAGGAGGA
>OTC1
ATTGGTTCATCAATAAGAATATTAATTCGATTAGAATTAGGGACTTGTAATTCTGTAATATTTAATGATCAAATTTATAATTCATTAATTACAAGACATGCTTTTATTATAATTTTTTTTATGGTTATACCTTTTATAATTGGAGGATTTGGTAATTATTTAGTTCCTTTAATGATAGGATCTCCTGATATAGCATTCCCTCGAATGAATAATATAAGATTTTGATTATTACCACCTTCTTTAATTTTATTATTATCAAGAAGAATAGTATATTCAGGGGTAGGGACAGGATGAACAGTTTACCCTCCTTTATCAAATAATTTGTATCATAATGGATATTCTACAGATTTAGCTATTTTTTCATTACATATTGCTGGAATATCATCAATTATAGGTGCAATTAATTTTATTTCTACTATTCTTAATATACATCATAAAAATATTTCTTTAGATAAAATTCCTTTAATAGTTTGATCTATTTTGATTACAGCAATTTTATTATTATTATCTTTACCTGTATTAGCTGGAGCTATTACCATATTATTAACAGATCGAAATTTAAATACATCTTTTTTTGATCCATCTGGAGGA
>OTC2
ATTGGTTCATCAATAAGAATATTAATTCGATTAGAATTAGGGACTTGTAATTCTGTAATATTTAATGATCAAATTTATAATTCATTAATTACAAGACATGCTTTTATTATAATTTTTTTTATGGTTATACCTTTTATAATTGGAGGATTTGGTAATTATTTAGTTCCTTTAATGATAGGATCTCCTGATATAGCATTCCCTCGAATGAATAATATAAGATTTTGATTATTACCACCTTCTTTAATTTTATTATTATCAAGAAGAATAGTATATTCAGGGGTAGGGACAGGATGAACAGTTTACCCTCCTTTATCAAATAATTTGTATCATAATGGATATTCTACAGATTTAGCTATTTTTTCATTACATATTGCTGGAATATCATCAATTATAGGTGCAATTAATTTTATTTCTACTATTCTTAATATACATCATAAAAATATTTCTTTAGATAAAATTCCTTTAATAGTTTGATCTATTTTGATTACAGCAATTTTATTATTATTATCTTTACCTGTATTAGCTGGAGCTATTACCATATTATTAACAGATCGAAATTTAAATACATCTTTTTTTGATCCATCTGGAGGA
>OTC3
ATTGGTTCATCAATAAGAATATTAATTCGATTAGAATTAGGGACTTGTAATTCTGTAATATTTAATGATCAAATTTATAATTCATTAATTACAAGACATGCTTTTATTATAATTTTTTTTATGGTTATACCTTTTATAATTGGAGGATTTGGTAATTATTTAGTTCCTTTAATGATAGGATCTCCTGATATAGCATTCCCTCGAATGAATAATATAAGATTTTGATTATTACCACCTTCTTTAATTTTATTATTATCAAGAAGAATAGTATATTCAGGGGTAGGGACAGGATGAACAGTTTACCCTCCTTTATCAAATAATTTGTATCATAATGGATATTCTACAGATTTAGCTATTTTTTCATTACATATTGCTGGAATATCATCAATTATAGGTGCAATTAATTTTATTTCTACTATTCTTAATATACATCATAAAAATATTTCTTTAGATAAAATTCCTTTAATAGTTTGATCTATTTTGATTACAGCAATTTTATTATTATTATCTTTACCTGTATTAGCTGGAGCTATTACCATATTATTAACAGATCGAAATTTAAATACATCTTTTTTTGATCCATCTGGAGGA
>OTC4
ATTGGTTCATCAATAAGAATATTAATTCGATTAGAATTAGGGACTTGTAATTCTGTAATATTTAATGATCAAATTTATAATTCATTAATTACAAGACATGCTTTTATTATAATTTTTTTTATGGTTATACCTTTTATAATTGGAGGATTTGGTAATTATTTAGTTCCTTTAATGATAGGATCTCCTGATATAGCATTCCCTCGAATGAATAATATAAGATTTTGATTATTACCACCTTCTTTAATTTTATTATTATCAAGAAGAATAGTATATTCAGGGGTAGGGACAGGATGAACAGTTTACCCTCCTTTATCAAATAATTTGTATCATAATGGATATTCTACAGATTTAGCTATTTTTTCATTACATATTGCTGGAATATCATCAATTATAGGTGCAATTAATTTTATTTCTACTATTCTTAATATACATCATAAAAATATTTCTTTAGATAAAATTCCTTTAATAGTTTGATCTATTTTGATTACAGCAATTTTATTATTATTATCTTTACCTGTATTAGCTGGAGCTATTACCATATTATTAACAGATCGAAATTTAAATACATCTTTTTTTGATCCATCTGGAGGA
>OTC5
ATTGGTTCATCAATAAGAATATTAATTCGATTAGAATTAGGGACTTGTAATTCTGTAATATTTAATGATCAAATTTATAATTCATTAATTACAAGACATGCTTTTATTATAATTTTTTTTATGGTTATACCTTTTATAATTGGAGGATTTGGTAATTATTTAGTTCCTTTAATGATAGGATCTCCTGATATAGCATTCCCTCGAATGAATAATATAAGATTTTGATTATTACCACCTTCTTTAATTTTATTATTATCAAGAAGAATAGTATATTCAGGGGTAGGGACAGGATGAACAGTTTACCCTCCTTTATCAAATAATTTGTATCATAATGGATATTCTACAGATTTAGCTATTTTTTCATTACATATTGCTGGAATATCATCAATTATAGGTGCAATTAATTTTATTTCTACTATTCTTAATATACATCATAAAAATATTTCTTTAGATAAAATTCCTTTAATAGTTTGATCTATTTTGATTACAGCAATTTTATTATTATTATCTTTACCTGTATTAGCTGGAGCTATTACCATATTATTAACAGATCGAAATTTAAATACATCTTTTTTTGATCCATCTGGAGGA
>OTC6
ATTGGTTCATCAATAAGAATATTAATTCGATTAGAATTAGGGACTTGTAATTCTGTAATATTTAATGATCAAATTTATAATTCATTAATTACAAGACATGCTTTTATTATAATTTTTTTTATGGTTATACCTTTTATAATTGGAGGATTTGGTAATTATTTAGTTCCTTTAATGATAGGATCTCCTGATATAGCATTCCCTCGAATGAATAATATAAGATTTTGATTATTACCACCTTCTTTAATTTTATTATTATCAAGAAGAATAGTATATTCAGGGGTAGGGACAGGATGAACAGTTTACCCTCCTTTATCAAATAATTTGTATCATAATGGATATTCTACAGATTTAGCTATTTTTTCATTACATATTGCTGGAATATCATCAATTATAGGTGCAATTAATTTTATTTCTACTATTCTTAATATACATCATAAAAATATTTCTTTAGATAAAATTCCTTTAATAGTTTGATCTATTTTGATTACAGCAATTTTATTATTATTATCTTTACCTGTATTAGCTGGAGCTATTACCATATTATTAACAGATCGAAATTTAAATACATCTTTTTTTGATCCATCTGGAGGA
>OTC7
ATTGGTTCATCAATAAGAATATTAATTCGATTAGAATTAGGGACTTGTAATTCTGTAATATTTAATGATCAAATTTATAATTCATTAATTACAAGACATGCTTTTATTATAATTTTTTTTATGGTTATACCTTTTATAATTGGAGGATTTGGTAATTATTTAGTTCCTTTAATGATAGGATCTCCTGATATAGCATTCCCTCGAATGAATAATATAAGATTTTGATTATTACCACCTTCTTTAATTTTATTATTATCAAGAAGAATAGTATATTCAGGGGTAGGGACAGGATGAACAGTTTACCCTCCTTTATCAAATAATTTGTATCATAATGGATATTCTACAGATTTAGCTATTTTTTCATTACATATTGCTGGAATATCATCAATTATAGGTGCAATTAATTTTATTTCTACTATTCTTAATATACATCATAAAAATATTTCTTTAGATAAAATTCCTTTAATAGTTTGATCTATTTTGATTACAGCAATTTTATTATTATTATCTTTACCTGTATTAGCTGGAGCTATTACCATATTATTAACAGATCGAAATTTAAATACATCTTTTTTTGATCCATCTGGAGGA
>OTC8
ATTGGTTCATCAATAAGAATATTAATTCGATTAGAATTAGGGACTTGTAATTCTGTAATATTTAATGATCAAATTTATAATTCATTAATTACAAGACATGCTTTTATTATAATTTTTTTTATGGTTATACCTTTTATAATTGGAGGATTTGGTAATTATTTAGTTCCTTTAATGATAGGATCTCCTGATATAGCATTCCCTCGAATGAATAATATAAGATTTTGATTATTACCACCTTCTTTAATTTTATTATTATCAAGAAGAATAGTATATTCAGGGGTAGGGACAGGATGAACAGTTTACCCTCCTTTATCAAATAATTTGTATCATAATGGATATTCTACAGATTTAGCTATTTTTTCATTACATATTGCTGGAATATCATCAATTATAGGTGCAATTAATTTTATTTCTACTATTCTTAATATACATCATAAAAATATTTCTTTAGATAAAATTCCTTTAATAGTTTGATCTATTTTGATTACAGCAATTTTATTATTATTATCTTTACCTGTATTAGCTGGAGCTATTACCATATTATTAACAGATCGAAATTTAAATACATCTTTTTTTGATCCATCTGGAGGA
>OTC9
ATTGGTTCATCAATAAGAATATTAATTCGATTAGAATTAGGGACTTGTAATTCTGTAATATTTAATGATCAAATTTATAATTCATTAATTACAAGACATGCTTTTATTATAATTTTTTTTATGGTTATACCTTTTATAATTGGAGGATTTGGTAATTATTTAGTTCCTTTAATGATAGGATCTCCTGATATAGCATTCCCTCGAATGAATAATATAAGATTTTGATTATTACCACCTTCTTTAATTTTATTATTATCAAGAAGAATAGTATATTCAGGGGTAGGGACAGGATGAACAGTTTACCCTCCTTTATCAAATAATTTGTATCATAATGGATATTCTACAGATTTAGCTATTTTTTCATTACATATTGCTGGAATATCATCAATTATAGGTGCAATTAATTTTATTTCTACTATTCTTAATATACATCATAAAAATATTTCTTTAGATAAAATTCCTTTAATAGTTTGATCTATTTTGATTACAGCAATTTTATTATTATTATCTTTACCTGTATTAGCTGGAGCTATTACCATATTATTAACAGATCGAAATTTAAATACATCTTTTTTTGATCCATCTGGAGGA
>OTC10
ATTGGTTCATCAATAAGAATATTAATTCGATTAGAATTAGGGACTTGTAATTCTGTAATATTTAATGATCAAATTTATAATTCATTAATTACAAGACATGCTTTTATTATAATTTTTTTTATGGTTATACCTTTTATAATTGGAGGATTTGGTAATTATTTAGTTCCTTTAATGATAGGATCTCCTGATATAGCATTCCCTCGAATGAATAATATAAGATTTTGATTATTACCACCTTCTTTAATTTTATTATTATCAAGAAGAATAGTATATTCAGGGGTAGGGACAGGATGAACAGTTTACCCTCCTTTATCAAATAATTTGTATCATAATGGATATTCTACAGATTTAGCTATTTTTTCATTACATATTGCTGGAATATCATCAATTATAGGTGCAATTAATTTTATTTCTACTATTCTTAATATACATCATAAAAATATTTCTTTAGATAAAATTCCTTTAATAGTTTGATCTATTTTGATTACAGCAATTTTATTATTATTATCTTTACCTGTATTAGCTGGAGCTATTACCATATTATTAACAGATCGAAATTTAAATACATCTTTTTTTGATCCATCTGGAGGA
>OTC11
ATTGGTTCATCAATAAGAATATTAATTCGATTAGAATTAGGGACTTGTAATTCTGTAATATTTAATGATCAAATTTATAATTCATTAATTACAAGACATGCTTTTATTATAATTTTTTTTATGGTTATACCTTTTATAATTGGAGGATTTGGTAATTATTTAGTTCCTTTAATGATAGGATCTCCTGATATAGCATTCCCTCGAATGAATAATATAAGATTTTGATTATTACCACCTTCTTTAATTTTATTATTATCAAGAAGAATAGTATATTCAGGGGTAGGGACAGGATGAACAGTTTACCCTCCTTTATCAAATAATTTGTATCATAATGGATATTCTACAGATTTAGCTATTTTTTCATTACATATTGCTGGAATATCATCAATTATAGGTGCAATTAATTTTATTTCTACTATTCTTAATATACATCATAAAAATATTTCTTTAGATAAAATTCCTTTAATAGTTTGATCTATTTTGATTACAGCAATTTTATTATTATTATCTTTACCTGTATTAGCTGGAGCTATTACCATATTATTAACAGATCGAAATTTAAATACATCTTTTTTTGATCCATCTGGAGGA
>OTC12
ATTGGTTCATCAATAAGAATATTAATTCGATTAGAATTAGGGACTTGTAATTCTGTAATATTTAATGATCAAATTTATAATTCATTAATTACAAGACATGCTTTTATTATAATTTTTTTTATGGTTATACCTTTTATAATTGGAGGATTTGGTAATTATTTAGTTCCTTTAATGATAGGATCTCCTGATATAGCATTCCCTCGAATGAATAATATAAGATTTTGATTATTACCACCTTCTTTAATTTTATTATTATCAAGAAGAATAGTATATTCAGGGGTAGGGACAGGATGAACAGTTTACCCTCCTTTATCAAATAATTTGTATCATAATGGATATTCTACAGATTTAGCTATTTTTTCATTACATATTGCTGGAATATCATCAATTATAGGTGCAATTAATTTTATTTCTACTATTCTTAATATACATCATAAAAATATTTCTTTAGATAAAATTCCTTTAATAGTTTGATCTATTTTGATTACAGCAATTTTATTATTATTATCTTTACCTGTATTAGCTGGAGCTATTACCATATTATTAACAGATCGAAATTTAAATACATCTTTTTTTGATCCATCTGGAGGA
>OTC13
ATTGGTTCATCAATAAGAATATTAATTCGATTAGAATTAGGGACTTGTAATTCTGTAATATTTAATGATCAAATTTATAATTCATTAATTACAAGACATGCTTTTATTATAATTTTTTTTATGGTTATACCTTTTATAATTGGAGGATTTGGTAATTATTTAGTTCCTTTAATGATAGGATCTCCTGATATAGCATTCCCTCGAATGAATAATATAAGATTTTGATTATTACCACCTTCTTTAATTTTATTATTATCAAGAAGAATAGTATATTCAGGGGTAGGGACAGGATGAACAGTTTACCCTCCTTTATCAAATAATTTGTATCATAATGGATATTCTACAGATTTAGCTATTTTTTCATTACATATTGCTGGAATATCATCAATTATAGGTGCAATTAATTTTATTTCTACTATTCTTAATATACATCATAAAAATATTTCTTTAGATAAAATTCCTTTAATAGTTTGATCTATTTTGATTACAGCAATTTTATTATTATTATCTTTACCTGTATTAGCTGGAGCTATTACCATATTATTAACAGATCGAAATTTAAATACATCTTTTTTTGATCCATCTGGAGGA
>OTK1
ATTGGTTCATCAATAAGAATATTAATTCGATTAGAATTAGGGACTTGTAATTCTGTAATATTTAATGATCAAATTTATAATTCATTAATTACAAGACATGCTTTTATTATAATTTTTTTTATGGTTATACCTTTTATAATTGGAGGATTTGGTAATTATTTAGTTCCTTTAATGATAGGATCTCCTGATATAGCATTCCCTCGAATGAATAATATAAGATTTTGATTATTACCACCTTCTTTAATTTTATTATTATCAAGAAGAATAGTATATTCAGGGGTAGGGACAGGATGAACAGTTTACCCTCCTTTATCAAATAATTTGTATCATAATGGATATTCTACAGATTTAGCTATTTTTTCATTACATATTGCTGGAATATCATCAATTATAGGTGCAATTAATTTTATTTCTACTATTCTTAATATACATCATAAAAATATTTCTTTAGATAAAATTCCTTTAATAGTTTGATCTATTTTGATTACAGCAATTTTATTATTATTATCTTTACCTGTATTAGCTGGAGCTATTACCATATTATTAACAGATCGAAATTTAAATACATCTTTTTTTGATCCATCTGGAGGA
>OTK2
ATTGGTTCATCAATAAGAATATTAATTCGATTAGAATTAGGGACTTGTAATTCTGTAATATTTAATGATCAAATTTATAATTCATTAATTACAAGACATGCTTTTATTATAATTTTTTTTATGGTTATACCTTTTATAATTGGAGGATTTGGTAATTATTTAGTTCCTTTAATGATAGGATCTCCTGATATAGCATTCCCTCGAATGAATAATATAAGATTTTGATTATTACCACCTTCTTTAATTTTATTATTATCAAGAAGAATAGTATATTCAGGGGTAGGGACAGGATGAACAGTTTACCCTCCTTTATCAAATAATTTGTATCATAATGGATATTCTACAGATTTAGCTATTTTTTCATTACATATTGCTGGAATATCATCAATTATAGGTGCAATTAATTTTATTTCTACTATTCTTAATATACATCATAAAAATATTTCTTTAGATAAAATTCCTTTAATAGTTTGATCTATTTTGATTACAGCAATTTTATTATTATTATCTTTACCTGTATTAGCTGGAGCTATTACCATATTATTAACAGATCGAAATTTAAATACATCTTTTTTTGATCCATCTGGAGGA
>OTK3
ATTGGTTCATCAATAAGAATATTAATTCGATTAGAATTAGGGACTTGTAATTCTGTAATATTTAATGATCAAATTTATAATTCATTAATTACAAGACATGCTTTTATTATAATTTTTTTTATGGTTATACCTTTTATAATTGGAGGATTTGGTAATTATTTAGTTCCTTTAATGATAGGATCTCCTGATATAGCATTCCCTCGAATGAATAATATAAGATTTTGATTATTACCACCTTCTTTAATTTTATTATTATCAAGAAGAATAGTATATTCAGGGGTAGGGACAGGATGAACAGTTTACCCTCCTTTATCAAATAATTTGTATCATAATGGATATTCTACAGATTTAGCTATTTTTTCATTACATATTGCTGGAATATCATCAATTATAGGTGCAATTAATTTTATTTCTACTATTCTTAATATACATCATAAAAATATTTCTTTAGATAAAATTCCTTTAATAGTTTGATCTATTTTGATTACAGCAATTTTATTATTATTATCTTTACCTGTATTAGCTGGAGCTATTACCATATTATTAACAGATCGAAATTTAAATACATCTTTTTTTGATCCATCTGGAGGA
>OTK4
ATTGGTTCATCAATAAGAATATTAATTCGATTAGAATTAGGGACTTGTAATTCTGTAATATTTAATGATCAAATTTATAATTCATTAATTACAAGACATGCTTTTATTATAATTTTTTTTATGGTTATACCTTTTATAATTGGAGGATTTGGTAATTATTTAGTTCCTTTAATGATAGGATCTCCTGATATAGCATTCCCTCGAATGAATAATATAAGATTTTGATTATTACCACCTTCTTTAATTTTATTATTATCAAGAAGAATAGTATATTCAGGGGTAGGGACAGGATGAACAGTTTACCCTCCTTTATCAAATAATTTGTATCATAATGGATATTCTACAGATTTAGCTATTTTTTCATTACATATTGCTGGAATATCATCAATTATAGGTGCAATTAATTTTATTTCTACTATTCTTAATATACATCATAAAAATATTTCTTTAGATAAAATTCCTTTAATAGTTTGATCTATTTTGATTACAGCAATTTTATTATTATTATCTTTACCTGTATTAGCTGGAGCTATTACCATATTATTAACAGATCGAAATTTAAATACATCTTTTTTTGATCCATCTGGAGGA
>OTK5
ATTGGTTCATCAATAAGAATATTAATTCGATTAGAATTAGGGACTTGTAATTCTGTAATATTTAATGATCAAATTTATAATTCATTAATTACAAGACATGCTTTTATTATAATTTTTTTTATGGTTATACCTTTTATAATTGGAGGATTTGGTAATTATTTAGTTCCTTTAATGATAGGATCTCCTGATATAGCATTCCCTCGAATGAATAATATAAGATTTTGATTATTACCACCTTCTTTAATTTTATTATTATCAAGAAGAATAGTATATTCAGGGGTAGGGACAGGATGAACAGTTTACCCTCCTTTATCAAATAATTTGTATCATAATGGATATTCTACAGATTTAGCTATTTTTTCATTACATATTGCTGGAATATCATCAATTATAGGTGCAATTAATTTTATTTCTACTATTCTTAATATACATCATAAAAATATTTCTTTAGATAAAATTCCTTTAATAGTTTGATCTATTTTGATTACAGCAATTTTATTATTATTATCTTTACCTGTATTAGCTGGAGCTATTACCATATTATTAACAGATCGAAATTTAAATACATCTTTTTTTGATCCATCTGGAGGA
>OTK6
ATTGGTTCATCAATAAGAATATTAATTCGATTAGAATTAGGGACTTGTAATTCTGTAATATTTAATGATCAAATTTATAATTCATTAATTACAAGACATGCTTTTATTATAATTTTTTTTATGGTTATACCTTTTATAATTGGAGGATTTGGTAATTATTTAGTTCCTTTAATGATAGGATCTCCTGATATAGCATTCCCTCGAATGAATAATATAAGATTTTGATTATTACCACCTTCTTTAATTTTATTATTATCAAGAAGAATAGTATATTCAGGGGTAGGGACAGGATGAACAGTTTACCCTCCTTTATCAAATAATTTGTATCATAATGGATATTCTACAGATTTAGCTATTTTTTCATTACATATTGCTGGAATATCATCAATTATAGGTGCAATTAATTTTATTTCTACTATTCTTAATATACATCATAAAAATATTTCTTTAGATAAAATTCCTTTAATAGTTTGATCTATTTTGATTACAGCAATTTTATTATTATTATCTTTACCTGTATTAGCTGGAGCTATTACCATATTATTAACAGATCGAAATTTAAATACATCTTTTTTTGATCCATCTGGAGGA
>OTK7
ATTGGTTCATCAATAAGAATATTAATTCGATTAGAATTAGGGACTTGTAATTCTGTAATATTTAATGATCAAATTTATAATTCATTAATTACAAGACATGCTTTTATTATAATTTTTTTTATGGTTATACCTTTTATAATTGGAGGATTTGGTAATTATTTAGTTCCTTTAATGATAGGATCTCCTGATATAGCATTCCCTCGAATGAATAATATAAGATTTTGATTATTACCACCTTCTTTAATTTTATTATTATCAAGAAGAATAGTATATTCAGGGGTAGGGACAGGATGAACAGTTTACCCTCCTTTATCAAATAATTTGTATCATAATGGATATTCTACAGATTTAGCTATTTTTTCATTACATATTGCTGGAATATCATCAATTATAGGTGCAATTAATTTTATTTCTACTATTCTTAATATACATCATAAAAATATTTCTTTAGATAAAATTCCTTTAATAGTTTGATCTATTTTGATTACAGCAATTTTATTATTATTATCTTTACCTGTATTAGCTGGAGCTATTACCATATTATTAACAGATCGAAATTTAAATACATCTTTTTTTGATCCATCTGGAGGA
>OTK8
ATTGGTTCATCAATAAGAATATTAATTCGATTAGAATTAGGGACTTGTAATTCTGTAATATTTAATGATCAAATTTATAATTCATTAATTACAAGACATGCTTTTATTATAATTTTTTTTATGGTTATACCTTTTATAATTGGAGGATTTGGTAATTATTTAGTTCCTTTAATGATAGGATCTCCTGATATAGCATTCCCTCGAATGAATAATATAAGATTTTGATTATTACCACCTTCTTTAATTTTATTATTATCAAGAAGAATAGTATATTCAGGGGTAGGGACAGGATGAACAGTTTACCCTCCTTTATCAAATAATTTGTATCATAATGGATATTCTACAGATTTAGCTATTTTTTCATTACATATTGCTGGAATATCATCAATTATAGGTGCAATTAATTTTATTTCTACTATTCTTAATATACATCATAAAAATATTTCTTTAGATAAAATTCCTTTAATAGTTTGATCTATTTTGATTACAGCAATTTTATTATTATTATCTTTACCTGTATTAGCTGGAGCTATTACCATATTATTAACAGATCGAAATTTAAATACATCTTTTTTTGATCCATCTGGAGGA
>OTK9
ATTGGTTCATCAATAAGAATATTAATTCGATTAGAATTAGGGACTTGTAATTCTGTAATATTTAATGATCAAATTTATAATTCATTAATTACAAGACATGCTTTTATTATAATTTTTTTTATGGTTATACCTTTTATAATTGGAGGATTTGGTAATTATTTAGTTCCTTTAATGATAGGATCTCCTGATATAGCATTCCCTCGAATGAATAATATAAGATTTTGATTATTACCACCTTCTTTAATTTTATTATTATCAAGAAGAATAGTATATTCAGGGGTAGGGACAGGATGAACAGTTTACCCTCCTTTATCAAATAATTTGTATCATAATGGATATTCTACAGATTTAGCTATTTTTTCATTACATATTGCTGGAATATCATCAATTATAGGTGCAATTAATTTTATTTCTACTATTCTTAATATACATCATAAAAATATTTCTTTAGATAAAATTCCTTTAATAGTTTGATCTATTTTGATTACAGCAATTTTATTATTATTATCTTTACCTGTATTAGCTGGAGCTATTACCATATTATTAACAGATCGAAATTTAAATACATCTTTTTTTGATCCATCTGGAGGA
>OTK10
ATTGGTTCATCAATAAGAATATTAATTCGATTAGAATTAGGGACTTGTAATTCTGTAATATTTAATGATCAAATTTATAATTCATTAATTACAAGACATGCTTTTATTATAATTTTTTTTATGGTTATACCTTTTATAATTGGAGGATTTGGTAATTATTTAGTTCCTTTAATGATAGGATCTCCTGATATAGCATTCCCTCGAATGAATAATATAAGATTTTGATTATTACCACCTTCTTTAATTTTATTATTATCAAGAAGAATAGTATATTCAGGGGTAGGGACAGGATGAACAGTTTACCCTCCTTTATCAAATAATTTGTATCATAATGGATATTCTACAGATTTAGCTATTTTTTCATTACATATTGCTGGAATATCATCAATTATAGGTGCAATTAATTTTATTTCTACTATTCTTAATATACATCATAAAAATATTTCTTTAGATAAAATTCCTTTAATAGTTTGATCTATTTTGATTACAGCAATTTTATTATTATTATCTTTACCTGTATTAGCTGGAGCTATTACCATATTATTAACAGATCGAAATTTAAATACATCTTTTTTTGATCCATCTGGAGGA
>OTK11
ATTGGTTCATCAATAAGAATATTAATTCGATTAGAATTAGGGACTTGTAATTCTGTAATATTTAATGATCAAATTTATAATTCATTAATTACAAGACATGCTTTTATTATAATTTTTTTTATGGTTATACCTTTTATAATTGGAGGATTTGGTAATTATTTAGTTCCTTTAATGATAGGATCTCCTGATATAGCATTCCCTCGAATGAATAATATAAGATTTTGATTATTACCACCTTCTTTAATTTTATTATTATCAAGAAGAATAGTATATTCAGGGGTAGGGACAGGATGAACAGTTTACCCTCCTTTATCAAATAATTTGTATCATAATGGATATTCTACAGATTTAGCTATTTTTTCATTACATATTGCTGGAATATCATCAATTATAGGTGCAATTAATTTTATTTCTACTATTCTTAATATACATCATAAAAATATTTCTTTAGATAAAATTCCTTTAATAGTTTGATCTATTTTGATTACAGCAATTTTATTATTATTATCTTTACCTGTATTAGCTGGAGCTATTACCATATTATTAACAGATCGAAATTTAAATACATCTTTTTTTGATCCATCTGGAGGA
>OTK12
ATTGGTTCATCAATAAGAATATTAATTCGATTAGAATTAGGGACTTGTAATTCTGTAATATTTAATGATCAAATTTATAATTCATTAATTACAAGACATGCTTTTATTATAATTTTTTTTATGGTTATACCTTTTATAATTGGAGGATTTGGTAATTATTTAGTTCCTTTAATGATAGGATCTCCTGATATAGCATTCCCTCGAATGAATAATATAAGATTTTGATTATTACCACCTTCTTTAATTTTATTATTATCAAGAAGAATAGTATATTCAGGGGTAGGGACAGGATGAACAGTTTACCCTCCTTTATCAAATAATTTGTATCATAATGGATATTCTACAGATTTAGCTATTTTTTCATTACATATTGCTGGAATATCATCAATTATAGGTGCAATTAATTTTATTTCTACTATTCTTAATATACATCATAAAAATATTTCTTTAGATAAAATTCCTTTAATAGTTTGATCTATTTTGATTACAGCAATTTTATTATTATTATCTTTACCTGTATTAGCTGGAGCTATTACCATATTATTAACAGATCGAAATTTAAATACATCTTTTTTTGATCCATCTGGAGGA
>OTK13
ATTGGTTCATCAATAAGAATATTAATTCGATTAGAATTAGGGACTTGTAATTCTGTAATATTTAATGATCAAATTTATAATTCATTAATTACAAGACATGCTTTTATTATAATTTTTTTTATGGTTATACCTTTTATAATTGGAGGATTTGGTAATTATTTAGTTCCTTTAATGATAGGATCTCCTGATATAGCATTCCCTCGAATGAATAATATAAGATTTTGATTATTACCACCTTCTTTAATTTTATTATTATCAAGAAGAATAGTATATTCAGGGGTAGGGACAGGATGAACAGTTTACCCTCCTTTATCAAATAATTTGTATCATAATGGATATTCTACAGATTTAGCTATTTTTTCATTACATATTGCTGGAATATCATCAATTATAGGTGCAATTAATTTTATTTCTACTATTCTTAATATACATCATAAAAATATTTCTTTAGATAAAATTCCTTTAATAGTTTGATCTATTTTGATTACAGCAATTTTATTATTATTATCTTTACCTGTATTAGCTGGAGCTATTACCATATTATTAACAGATCGAAATTTAAATACATCTTTTTTTGATCCATCTGGAGGA
